# Supplementary material for: Remission of Diabetes Following Bariatric Surgery: Plasma Proteomic Profiles
Source: J Clin Med. 2021 Aug 28;10(17):3879. doi: 10.3390/jcm10173879 (PMC8432028; doi:10.3390/jcm10173879)
Supplement: Supplementary file 1 [file jcm-10-03879-s001.zip]

Archive with 1 entries (1 files):
- jcm-1312372-supplementary.pdf
